# Supplementary material for: Synergistic Manipulation of Zero-Dimension and One-Dimension Hybrid Nanofillers in Multi-Layer Two-Dimension Thin Films to Construct Light Weight Electromagnetic Interference Material
Source: Polymers (Basel). 2021 Sep 26;13(19):3278. doi: 10.3390/polym13193278 (PMC8513059; doi:10.3390/polym13193278)
Supplement: Supplementary file 1 [file polymers-13-03278-s001.zip]

Archive with 1 entries (1 files):
- polymers-1383608-supplementary.pdf
